# Supplementary material for: DIRS1-like retrotransposons are widely distributed among Decapoda and are particularly present in hydrothermal vent organisms
Source: BMC Evol Biol. 2009 Apr 28;9:86. doi: 10.1186/1471-2148-9-86 (PMC2685390; doi:10.1186/1471-2148-9-86)
Supplement: Additional file 1 — Sequence identity matrix including all the nucleotide sequences acquired along the study. Sequence identity matrix performed using the pairwise deletion of gaps option included in the Mega 4.1 software. ID: Identity. The intra-family values are indicated in colour shaded boxes. [file 1471-2148-9-86-S1.xls]

## Sheet: Feuil1
	RexAlvi1a	RexAlvi1c	RexAlvi1d	CchAlvi1a	CchAlvi1b	CchAlvi1c	AmuAlvi1a	AmuAlvi1b	AmaAlvi1a	AmaAlvi1b	AmaAlvi1d	AstAlvi1a	AstAlvi1b	AstAlvi1c	MfoAlvi1a	MfoAlvi1b	RexAlvi2a	RexAlvi2b	RexAlvi2c	RexAlvi2d	RexAlvi2e	CchAlvi2a	CchAlvi2b	CchAlvi2c	AmuAlvi2a	AmuAlvi2b	AmuAlvi2c	AmaAlvi2a	AmaAlvi2b	AmaAlvi2c	AstAlvi2a	AstAlvi2b	MfoAlvi3a	MfoAlvi3b	MfoAlvi3c	MfoAlvi3d	MfoAlvi3e	MfoAlvi3f	MfoAlvi3g	AstAlvi4a	AstAlvi4b	AstAlvi4c	AstAlvi4d	AstAlvi4e	AstAlvi4f	AmaAlvi5a	AmaAlvi5b	AmaAlvisoft	Ymur1a
RexAlvi1c	0.92	ID
RexAlvi1d	0.92	0.95	ID
CchAlvi1a	0.89	0.86	0.85	ID
CchAlvi1b	0.91	0.87	0.87	0.91	ID
CchAlvi1c	0.9	0.92	0.93	0.84	0.86	ID
AmuAlvi1a	0.77	0.77	0.78	0.76	0.76	0.78	ID
AmuAlvi1b	0.8	0.81	0.8	0.78	0.79	0.8	0.76	ID
AmaAlvi1a	0.78	0.8	0.8	0.77	0.79	0.79	0.76	0.75	ID
AmaAlvi1b	0.78	0.76	0.77	0.74	0.75	0.78	0.76	0.74	0.75	ID
AmaAlvi1d	0.8	0.79	0.79	0.77	0.78	0.79	0.75	0.8	0.73	0.73	ID
AstAlvi1a	0.76	0.76	0.76	0.73	0.74	0.75	0.74	0.76	0.77	0.71	0.75	ID
AstAlvi1b	0.75	0.74	0.75	0.74	0.73	0.74	0.73	0.74	0.76	0.7	0.76	0.72	ID
AstAlvi1c	0.81	0.8	0.81	0.78	0.79	0.8	0.78	0.77	0.9	0.77	0.74	0.78	0.76	ID
MfoAlvi1a	0.69	0.68	0.69	0.67	0.68	0.69	0.68	0.69	0.68	0.65	0.68	0.69	0.69	0.69	ID
MfoAlvi1b	0.7	0.69	0.7	0.66	0.68	0.7	0.67	0.69	0.68	0.66	0.7	0.69	0.63	0.7	0.68	ID
RexAlvi2a	0.52	0.52	0.52	0.53	0.5	0.52	0.51	0.52	0.51	0.49	0.33	0.51	0.54	0.5	0.5	0.36	ID
RexAlvi2b	0.5	0.48	0.48	0.49	0.44	0.49	0.49	0.5	0.49	0.46	0.48	0.5	0.49	0.49	0.44	0.45	0.79	ID
RexAlvi2c	0.48	0.49	0.49	0.48	0.46	0.49	0.47	0.47	0.47	0.46	0.44	0.44	0.47	0.47	0.44	0.42	0.81	0.82	ID
RexAlvi2d	0.48	0.49	0.49	0.49	0.47	0.49	0.48	0.47	0.48	0.46	0.44	0.45	0.46	0.47	0.44	0.43	0.84	0.82	0.89	ID
RexAlvi2e	0.49	0.49	0.48	0.48	0.47	0.49	0.48	0.46	0.47	0.46	0.44	0.45	0.46	0.46	0.44	0.44	0.85	0.81	0.9	0.9	ID
CchAlvi2a	0.47	0.47	0.47	0.48	0.45	0.48	0.46	0.43	0.45	0.42	0.43	0.44	0.45	0.44	0.42	0.43	0.83	0.82	0.89	0.9	0.9	ID
CchAlvi2b	0.48	0.48	0.48	0.49	0.46	0.48	0.47	0.46	0.47	0.45	0.44	0.45	0.46	0.46	0.45	0.44	0.8	0.86	0.84	0.85	0.85	0.85	ID
CchAlvi2c	0.48	0.49	0.49	0.48	0.47	0.5	0.49	0.47	0.47	0.47	0.44	0.45	0.47	0.48	0.46	0.43	0.83	0.8	0.89	0.88	0.89	0.88	0.84	ID
AmuAlvi2a	0.49	0.5	0.5	0.5	0.48	0.5	0.49	0.47	0.47	0.48	0.45	0.46	0.48	0.48	0.47	0.45	0.84	0.82	0.87	0.89	0.9	0.88	0.85	0.88	ID
AmuAlvi2b	0.47	0.47	0.47	0.47	0.45	0.47	0.47	0.45	0.45	0.44	0.43	0.43	0.46	0.45	0.45	0.42	0.82	0.86	0.86	0.86	0.87	0.86	0.91	0.86	0.86	ID
AmuAlvi2c	0.48	0.49	0.49	0.48	0.46	0.49	0.48	0.47	0.47	0.45	0.43	0.45	0.47	0.46	0.44	0.43	0.83	0.86	0.85	0.86	0.86	0.86	0.9	0.86	0.86	0.94	ID
AmaAlvi2a	0.48	0.49	0.49	0.49	0.47	0.49	0.48	0.47	0.46	0.46	0.46	0.46	0.47	0.47	0.47	0.45	0.84	0.78	0.85	0.87	0.88	0.87	0.84	0.86	0.96	0.84	0.84	ID
AmaAlvi2b	0.49	0.5	0.5	0.5	0.48	0.5	0.49	0.47	0.47	0.48	0.45	0.46	0.48	0.47	0.47	0.45	0.84	0.82	0.87	0.89	0.9	0.88	0.85	0.88	1	0.86	0.86	0.96	ID
AmaAlvi2c	0.48	0.48	0.49	0.49	0.46	0.48	0.48	0.46	0.47	0.46	0.46	0.45	0.46	0.47	0.47	0.46	0.84	0.79	0.86	0.87	0.89	0.87	0.84	0.87	0.96	0.85	0.85	0.98	0.96	ID
AstAlvi2a	0.48	0.48	0.48	0.49	0.47	0.49	0.48	0.45	0.45	0.44	0.43	0.44	0.45	0.46	0.46	0.45	0.84	0.76	0.81	0.81	0.83	0.81	0.8	0.82	0.84	0.8	0.8	0.82	0.83	0.83	ID
AstAlvi2b	0.5	0.5	0.51	0.5	0.49	0.51	0.48	0.46	0.48	0.46	0.44	0.46	0.45	0.47	0.47	0.46	0.87	0.76	0.8	0.8	0.81	0.81	0.79	0.8	0.82	0.8	0.8	0.8	0.82	0.81	0.83	ID
MfoAlvi3a	0.5	0.43	0.44	0.48	0.43	0.43	0.47	0.5	0.47	0.43	0.48	0.47	0.47	0.48	0.44	0.46	0.71	0.61	0.62	0.62	0.61	0.59	0.62	0.61	0.62	0.62	0.62	0.6	0.61	0.61	0.64	0.63	ID
MfoAlvi3b	0.46	0.47	0.47	0.46	0.47	0.48	0.44	0.45	0.43	0.44	0.41	0.45	0.43	0.41	0.45	0.42	0.68	0.67	0.65	0.65	0.66	0.65	0.65	0.65	0.66	0.66	0.67	0.65	0.66	0.65	0.67	0.67	0.81	ID
MfoAlvi3c	0.51	0.49	0.49	0.49	0.5	0.49	0.48	0.52	0.48	0.47	0.44	0.45	0.48	0.46	0.49	0.44	0.68	0.68	0.66	0.68	0.67	0.67	0.67	0.67	0.68	0.68	0.69	0.66	0.68	0.67	0.67	0.68	0.81	0.79	ID
MfoAlvi3d	0.49	0.48	0.49	0.48	0.5	0.49	0.48	0.48	0.45	0.46	0.4	0.44	0.48	0.44	0.48	0.41	0.69	0.66	0.66	0.68	0.68	0.66	0.65	0.67	0.68	0.68	0.68	0.67	0.68	0.68	0.69	0.68	0.73	0.76	0.81	ID
MfoAlvi3e	0.46	0.46	0.46	0.46	0.46	0.46	0.43	0.45	0.42	0.43	0.43	0.44	0.42	0.42	0.44	0.4	0.68	0.67	0.66	0.67	0.66	0.66	0.66	0.66	0.67	0.67	0.67	0.66	0.67	0.66	0.67	0.67	0.84	0.85	0.83	0.76	ID
MfoAlvi3f	0.45	0.46	0.46	0.46	0.46	0.45	0.43	0.45	0.42	0.43	0.42	0.43	0.43	0.42	0.43	0.41	0.67	0.64	0.65	0.65	0.65	0.65	0.65	0.65	0.66	0.66	0.66	0.65	0.66	0.65	0.65	0.66	0.82	0.84	0.81	0.76	0.96	ID
MfoAlvi3g	0.5	0.46	0.48	0.48	0.45	0.46	0.49	0.5	0.48	0.46	0.47	0.48	0.49	0.49	0.44	0.43	0.74	0.63	0.64	0.64	0.62	0.62	0.63	0.63	0.64	0.64	0.64	0.62	0.63	0.63	0.65	0.63	0.91	0.85	0.83	0.77	0.87	0.85	ID
AstAlvi4a	0.5	0.48	0.48	0.47	0.46	0.5	0.5	0.5	0.48	0.48	0.47	0.49	0.48	0.48	0.47	0.45	0.72	0.64	0.66	0.65	0.66	0.65	0.64	0.66	0.66	0.64	0.64	0.63	0.66	0.65	0.65	0.64	0.62	0.66	0.68	0.67	0.63	0.63	0.64	ID
AstAlvi4b	0.5	0.5	0.49	0.49	0.49	0.51	0.48	0.51	0.49	0.44	0.48	0.48	0.49	0.48	0.49	0.44	0.69	0.6	0.65	0.64	0.66	0.64	0.63	0.64	0.65	0.63	0.64	0.64	0.65	0.65	0.64	0.64	0.59	0.66	0.68	0.67	0.62	0.61	0.6	0.8	ID
AstAlvi4c	0.5	0.48	0.48	0.49	0.48	0.51	0.48	0.5	0.49	0.46	0.48	0.49	0.49	0.48	0.48	0.46	0.71	0.61	0.64	0.64	0.64	0.65	0.63	0.63	0.66	0.64	0.64	0.64	0.65	0.65	0.64	0.64	0.62	0.66	0.68	0.66	0.64	0.63	0.62	0.81	0.88	ID
AstAlvi4d	0.48	0.48	0.48	0.47	0.47	0.49	0.45	0.48	0.47	0.45	0.45	0.45	0.47	0.44	0.47	0.42	0.7	0.61	0.64	0.64	0.65	0.64	0.64	0.64	0.65	0.65	0.65	0.65	0.65	0.65	0.65	0.66	0.59	0.67	0.66	0.67	0.66	0.65	0.6	0.8	0.9	0.9	ID
AstAlvi4e	0.47	0.48	0.48	0.46	0.47	0.5	0.45	0.46	0.45	0.46	0.43	0.45	0.47	0.44	0.47	0.41	0.71	0.6	0.64	0.64	0.64	0.64	0.63	0.63	0.65	0.64	0.64	0.64	0.65	0.65	0.64	0.66	0.58	0.67	0.68	0.67	0.65	0.65	0.6	0.79	0.88	0.9	0.93	ID
AstAlvi4f	0.48	0.48	0.48	0.48	0.47	0.5	0.46	0.46	0.46	0.46	0.46	0.46	0.48	0.45	0.47	0.46	0.7	0.59	0.64	0.64	0.65	0.65	0.63	0.64	0.65	0.64	0.65	0.65	0.65	0.65	0.63	0.65	0.55	0.65	0.67	0.66	0.63	0.63	0.57	0.77	0.83	0.88	0.9	0.9	ID
AmaAlvi5a	0.48	0.46	0.46	0.48	0.44	0.48	0.47	0.5	0.47	0.46	0.47	0.48	0.49	0.48	0.44	0.46	0.7	0.67	0.64	0.66	0.65	0.65	0.65	0.64	0.64	0.66	0.66	0.61	0.63	0.63	0.64	0.66	0.63	0.64	0.65	0.67	0.63	0.63	0.65	0.71	0.68	0.7	0.67	0.67	0.66	ID
AmaAlvi5b	0.48	0.46	0.48	0.47	0.45	0.48	0.46	0.49	0.46	0.46	0.48	0.48	0.48	0.47	0.46	0.46	0.72	0.65	0.65	0.64	0.66	0.64	0.66	0.65	0.64	0.66	0.66	0.63	0.63	0.64	0.65	0.68	0.61	0.64	0.66	0.66	0.64	0.63	0.64	0.69	0.65	0.66	0.66	0.65	0.63	0.87	ID
AmaAlvisoft	0.48	0.44	0.46	0.46	0.43	0.46	0.49	0.49	0.46	0.45	0.48	0.47	0.47	0.49	0.47	0.46	0.64	0.61	0.63	0.63	0.64	0.63	0.64	0.62	0.64	0.64	0.64	0.61	0.64	0.63	0.65	0.62	0.63	0.64	0.66	0.68	0.61	0.6	0.64	0.68	0.65	0.66	0.65	0.63	0.6	0.68	0.68	ID
Ymur1a	0.47	0.42	0.42	0.44	0.44	0.42	0.47	0.44	0.45	0.43	0.43	0.44	0.43	0.44	0.42	0.4	0.51	0.42	0.43	0.41	0.43	0.41	0.43	0.45	0.44	0.42	0.43	0.43	0.44	0.45	0.46	0.45	0.48	0.45	0.45	0.47	0.45	0.45	0.5	0.43	0.44	0.45	0.45	0.44	0.4	0.45	0.44	0.44	ID
Ymur2a	0.46	0.39	0.39	0.46	0.41	0.39	0.43	0.43	0.46	0.39	0.46	0.44	0.42	0.44	0.4	0.45	0.49	0.46	0.45	0.45	0.44	0.44	0.45	0.47	0.46	0.45	0.46	0.44	0.47	0.45	0.46	0.47	0.47	0.46	0.44	0.44	0.43	0.44	0.46	0.45	0.45	0.44	0.44	0.43	0.42	0.45	0.42	0.44	0.53
Ymur2b	0.46	0.4	0.41	0.45	0.4	0.4	0.42	0.43	0.46	0.39	0.45	0.44	0.44	0.45	0.41	0.44	0.5	0.48	0.45	0.44	0.43	0.42	0.44	0.45	0.45	0.44	0.45	0.43	0.45	0.44	0.44	0.45	0.44	0.44	0.43	0.43	0.44	0.44	0.45	0.43	0.44	0.44	0.44	0.42	0.41	0.46	0.43	0.44	0.54
Ymur2c	0.45	0.37	0.37	0.43	0.38	0.37	0.41	0.41	0.43	0.38	0.42	0.41	0.39	0.43	0.36	0.42	0.46	0.44	0.41	0.42	0.4	0.4	0.41	0.43	0.42	0.41	0.43	0.4	0.42	0.41	0.41	0.41	0.42	0.44	0.41	0.42	0.41	0.42	0.43	0.41	0.41	0.42	0.41	0.4	0.38	0.43	0.41	0.43	0.52
Ymur3a	0.47	0.42	0.43	0.45	0.42	0.44	0.45	0.48	0.47	0.43	0.47	0.45	0.46	0.47	0.46	0.45	0.42	0.44	0.41	0.42	0.41	0.39	0.4	0.43	0.44	0.41	0.42	0.43	0.44	0.44	0.44	0.43	0.46	0.44	0.42	0.41	0.4	0.39	0.44	0.42	0.46	0.45	0.45	0.43	0.4	0.47	0.45	0.46	0.62
Ymur3b	0.45	0.43	0.44	0.44	0.44	0.44	0.46	0.49	0.46	0.44	0.46	0.45	0.45	0.47	0.44	0.44	0.42	0.44	0.41	0.41	0.41	0.41	0.41	0.42	0.42	0.42	0.43	0.41	0.43	0.42	0.41	0.41	0.45	0.44	0.44	0.43	0.42	0.42	0.44	0.43	0.45	0.46	0.45	0.44	0.42	0.45	0.43	0.44	0.62
Ycran1a	0.45	0.4	0.43	0.44	0.4	0.42	0.43	0.43	0.42	0.42	0.45	0.45	0.45	0.42	0.46	0.45	0.42	0.46	0.46	0.45	0.45	0.44	0.49	0.48	0.48	0.48	0.47	0.47	0.48	0.48	0.48	0.47	0.48	0.44	0.49	0.45	0.46	0.44	0.48	0.47	0.46	0.5	0.45	0.44	0.44	0.46	0.48	0.49	0.39
Ycran1b	0.45	0.41	0.44	0.44	0.41	0.43	0.44	0.43	0.43	0.43	0.45	0.46	0.45	0.43	0.46	0.45	0.4	0.46	0.46	0.45	0.44	0.43	0.48	0.47	0.47	0.47	0.47	0.46	0.47	0.47	0.48	0.47	0.47	0.44	0.48	0.45	0.45	0.43	0.47	0.47	0.46	0.49	0.45	0.43	0.44	0.46	0.48	0.49	0.39
Yannu1a	0.47	0.46	0.47	0.47	0.47	0.47	0.48	0.48	0.48	0.45	0.45	0.46	0.48	0.47	0.43	0.45	0.43	0.45	0.44	0.43	0.45	0.42	0.44	0.43	0.45	0.43	0.44	0.45	0.44	0.45	0.44	0.47	0.47	0.48	0.47	0.46	0.43	0.42	0.47	0.48	0.5	0.48	0.48	0.45	0.46	0.49	0.48	0.51	0.53
Yannu1b	0.47	0.45	0.46	0.47	0.45	0.46	0.47	0.47	0.46	0.43	0.45	0.45	0.46	0.46	0.41	0.43	0.46	0.46	0.42	0.42	0.44	0.42	0.44	0.42	0.43	0.43	0.44	0.43	0.42	0.44	0.43	0.45	0.46	0.48	0.46	0.45	0.42	0.42	0.46	0.45	0.47	0.46	0.44	0.41	0.42	0.48	0.47	0.5	0.5
Yago1a	0.47	0.45	0.47	0.46	0.45	0.46	0.46	0.47	0.46	0.43	0.45	0.44	0.47	0.46	0.41	0.42	0.48	0.44	0.42	0.42	0.44	0.41	0.42	0.41	0.43	0.42	0.43	0.43	0.42	0.44	0.43	0.45	0.45	0.45	0.45	0.43	0.41	0.4	0.45	0.45	0.47	0.45	0.45	0.41	0.42	0.46	0.46	0.48	0.49
Ynno1a	0.43	0.37	0.39	0.43	0.39	0.39	0.42	0.39	0.42	0.4	0.45	0.41	0.45	0.41	0.43	0.42	0.41	0.43	0.44	0.45	0.45	0.44	0.43	0.45	0.47	0.43	0.42	0.46	0.47	0.47	0.47	0.44	0.43	0.46	0.48	0.48	0.45	0.43	0.45	0.47	0.47	0.48	0.46	0.46	0.46	0.45	0.44	0.47	0.45
Ynno1b	0.43	0.37	0.39	0.43	0.39	0.39	0.42	0.39	0.42	0.4	0.46	0.42	0.44	0.42	0.43	0.43	0.42	0.43	0.44	0.44	0.45	0.44	0.43	0.44	0.47	0.43	0.42	0.46	0.47	0.47	0.47	0.44	0.43	0.46	0.48	0.47	0.45	0.43	0.45	0.46	0.46	0.48	0.46	0.46	0.46	0.45	0.43	0.47	0.45
Yhoga1a	0.43	0.37	0.39	0.44	0.39	0.41	0.42	0.39	0.42	0.4	0.45	0.42	0.44	0.43	0.43	0.42	0.37	0.42	0.42	0.43	0.43	0.43	0.43	0.44	0.45	0.42	0.41	0.44	0.46	0.46	0.45	0.43	0.41	0.41	0.41	0.41	0.41	0.39	0.42	0.44	0.44	0.45	0.43	0.43	0.44	0.44	0.46	0.47	0.43
Ypase1a	0.45	0.39	0.4	0.44	0.41	0.41	0.42	0.44	0.42	0.39	0.43	0.44	0.45	0.41	0.44	0.43	0.47	0.44	0.44	0.45	0.43	0.44	0.44	0.44	0.45	0.43	0.43	0.45	0.46	0.44	0.45	0.44	0.47	0.47	0.48	0.48	0.46	0.45	0.48	0.45	0.46	0.46	0.45	0.43	0.43	0.45	0.45	0.48	0.44
Ymaja1b	0.47	0.42	0.44	0.46	0.42	0.43	0.45	0.45	0.43	0.41	0.44	0.43	0.43	0.44	0.41	0.42	0.47	0.44	0.43	0.44	0.44	0.42	0.41	0.44	0.45	0.42	0.42	0.43	0.44	0.43	0.43	0.41	0.46	0.48	0.46	0.44	0.45	0.44	0.47	0.43	0.43	0.43	0.41	0.41	0.43	0.43	0.42	0.46	0.38
Ymaja1a	0.46	0.4	0.43	0.45	0.41	0.41	0.44	0.44	0.42	0.4	0.44	0.43	0.42	0.44	0.39	0.42	0.46	0.43	0.42	0.44	0.44	0.42	0.41	0.42	0.44	0.42	0.41	0.42	0.44	0.43	0.42	0.41	0.46	0.46	0.43	0.42	0.43	0.43	0.46	0.42	0.42	0.42	0.39	0.4	0.42	0.42	0.42	0.45	0.37
Ypili1a	0.42	0.43	0.43	0.43	0.43	0.42	0.45	0.45	0.44	0.43	0.39	0.42	0.43	0.43	0.43	0.4	0.54	0.43	0.44	0.44	0.43	0.42	0.42	0.45	0.46	0.43	0.42	0.45	0.46	0.45	0.45	0.43	0.44	0.47	0.46	0.44	0.44	0.44	0.45	0.42	0.43	0.43	0.44	0.43	0.41	0.42	0.41	0.42	0.53
Ypili2a	0.41	0.39	0.39	0.41	0.4	0.41	0.4	0.42	0.4	0.4	0.4	0.41	0.38	0.4	0.38	0.4	0.49	0.44	0.4	0.41	0.41	0.4	0.41	0.4	0.43	0.42	0.44	0.42	0.42	0.43	0.41	0.42	0.45	0.46	0.42	0.43	0.42	0.42	0.44	0.44	0.44	0.43	0.4	0.39	0.38	0.45	0.41	0.42	0.47
[truncated: 18 more columns]
