# Supplementary material for: DIRS1-like retrotransposons are widely distributed among Decapoda and are particularly present in hydrothermal vent organisms
Source: BMC Evol Biol. 2009 Apr 28;9:86. doi: 10.1186/1471-2148-9-86 (PMC2685390; doi:10.1186/1471-2148-9-86)
Supplement: Additional file 2 — Retro1+ and degenerate primer sequences and specific primer combinations used for Alvi family screenings. [file 1471-2148-9-86-S2.xls]

## Sheet: Feuil1
Degenerate primers
	GD1	5’-MGNMTGCCNTTYGGNYT-3’
	GD1soft	5’-KYYTBCCRTTYGGSYT-3’
	GD2	5’-WSNGCRTCNGTNGSNA-3’
	DD1	5’-YTNGGNTTYMTNMTNARY-3’
	DD2	5’-KSNSWNGCRAANARRTC-3’
	DD4	5’-GCNTCNRWNWCNGGNTGGGG-3’
	rcDD4soft	5’-CCCCAGCCYKWSYKHGARGC-3’
	DD6	5’-GTCNSARTGAACCCTGAT-3’
Conserved primer
	Retro1+	5’-GTGTATCTGGACGACTGG-3’
Specific primer combinations tested on all 25 decapod species *
		Forward primer / Reverse primer
	Alvi1 family	Alvi1_241+ / Alvi1_950-
		Retro1+ / Alvi1_635-
	Alvi2 family	Alvi2_64+ / Alvi2_905-
	Alvi3 family	Alvi3_142+ / Alvi3_974-
		Retro1+ / Alvi3_793-
	Alvi4 family	Retro1+/ Alvi4_688-
Specific primer combinations tested on a selected subset of 12 species (i.e. all hydrothermal species and the two non hydrothermal caridean shrimps) *
		Forward primer / Reverse primer
	Alvi1 family	Alvi1_241+ / Alvi1_635-
	Alvi2 family	Retro1+ / Alvi2_490-
	Alvi3 family	Alvi3_142+ / Alvi3_793-
		Retro1+ / Alvi3_974-
	Alvi4 family	Alvi4_50+ / Alvi4_688-
* All specific primer sequences are available upon request
