# Supplementary material for: DIRS1-like retrotransposons are widely distributed among Decapoda and are particularly present in hydrothermal vent organisms
Source: BMC Evol Biol. 2009 Apr 28;9:86. doi: 10.1186/1471-2148-9-86 (PMC2685390; doi:10.1186/1471-2148-9-86)
Supplement: Additional file 3 — Summarization of the 73 sequences acquired in this study. Corresponding attributes of each sequence acquired are given: TE family, length, species, PCR methodology and primers used for the identification and GenBank accession number. [file 1471-2148-9-86-S3.xls]

## Sheet: Feuil1
	Sequence	Family	Length (bp)	Species	PCR approaches *	Primer Forward $	Primer Reverse $	Genbank Accession Number	Notes
	RexAlvi1a	Alvi1	875	Rimicaris exoculata	Degenerate primers	GD1	GD2	FJ707538	Additional GD1/GD1 PCR fragment
	RexAlvi1c	Alvi1	708	Rimicaris exoculata	Specific primers	Alvi1_241+	Alvi1_950-	FJ707570
	RexAlvi1d	Alvi1	708	Rimicaris exoculata	Specific primers	Alvi1_241+	Alvi1_950-	FJ707571
	RexAlvi1e	Alvi1	486	Rimicaris exoculata	Specific primers	Retro1+	Alvi4_688-	FJ707572	non triggered element; too highly degenerate to be included in phylogenic analysis
	RexAlvi1f	Alvi1	486	Rimicaris exoculata	Specific primers	Retro1+	Alvi4_688-	FJ707573	non triggered element; too highly degenerate to be included in phylogenic analysis
	CchAlvi1a	Alvi1	936	Chorocaris chacei	Degenerate primers	GD1	GD2	FJ707539	Additional GD1/GD1 PCR fragment
	CchAlvi1b	Alvi1	708	Chorocaris chacei	Specific primers	Alvi1_241+	Alvi1_950-	FJ707574
	CchAlvi1c	Alvi1	707	Chorocaris chacei	Specific primers	Alvi1_241+	Alvi1_950-	FJ707575
	MfoAlvi1a	Alvi1	420	Mirocaris fortunata	Specific primers	Retro1+	Alvi1_635-	FJ707583
	MfoAlvi1b	Alvi1	547	Mirocaris fortunata	PCR walking	GD1	Alvi1_318-	FJ707561
	AmaAlvi1a	Alvi1	553	Alvinocaris markensis	Specific primers	Retro1+	Alvi1_635-	FJ707578
	AmaAlvi1b	Alvi1	396	Alvinocaris markensis	Specific primers	Alvi1_241+	Alvi1_635-	FJ707579
	AmaAlvi1d	Alvi1	547	Alvinocaris markensis	PCR walking	GD1	Alvi1_318-	FJ707562
	AmuAlvi1a	Alvi1	555	Alvinocaris muricola	Specific primers	Retro1+	Alvi1_635-	FJ707576
	AmuAlvi1b	Alvi1	552	Alvinocaris muricola	Specific primers	Retro1+	Alvi1_635-	FJ707577
	AstAlvi1a	Alvi1	540	Alvinocaris stactophila	Specific primers	Retro1+	Alvi1_635-	FJ707580
	AstAlvi1b	Alvi1	475	Alvinocaris stactophila	Specific primers	Retro1+	Alvi1_635-	FJ707581
	AstAlvi1c	Alvi1	552	Alvinocaris stactophila	Specific primers	Retro1+	Alvi1_635-	FJ707582
	RexAlvi2a	Alvi2	532	Rimicaris exoculata	Degenerate primers	DD1	DD2	FJ707540	DD2/DD2 PCR amplification; too highly degenerate to be included in phylogenic analysis
	RexAlvi2b	Alvi2	549	Rimicaris exoculata	PCR walking	Retro1+	Alvi2_490-	FJ707563
	RexAlvi2c	Alvi2	876	Rimicaris exoculata	Specific primers	Alvi2_64+	Alvi2_905-	FJ707584
	RexAlvi2d	Alvi2	842	Rimicaris exoculata	Specific primers	Alvi2_64+	Alvi2_905-	FJ707585
	RexAlvi2e	Alvi2	860	Rimicaris exoculata	Specific primers	Alvi2_64+	Alvi2_905-	FJ707586
	RexAlvi2f	Alvi2	640	Rimicaris exoculata	Specific primers	Retro1+	Alvi4_610-	FJ707587	non triggered element; too highly degenerate to be included in phylogenic analysis
	RexAlvi2g	Alvi2	654	Rimicaris exoculata	Specific primers	Retro1+	Alvi4_610-	FJ707588	non triggered element; too highly degenerate to be included in phylogenic analysis
	CchAlvi2a	Alvi2	832	Chorocaris chacei	Specific primers	Alvi2_64+	Alvi2_905-	FJ707589
	CchAlvi2b	Alvi2	839	Chorocaris chacei	Specific primers	Alvi2_64+	Alvi2_905-	FJ707590
	CchAlvi2c	Alvi2	814	Chorocaris chacei	Specific primers	Alvi2_64+	Alvi2_905-	FJ707591
	CchAlvi2d	Alvi2	670	Chorocaris chacei	Specific primers	Retro1+	Alvi3_793-	FJ707592	non triggered element; too highly degenerate to be included in phylogenic analysis
	CchAlvi2e	Alvi2	705	Chorocaris chacei	Specific primers	Retro1+	Alvi3_793-	FJ707593	non triggered element; too highly degenerate to be included in phylogenic analysis
	AmaAlvi2a	Alvi2	844	Alvinocaris markensis	Specific primers	Alvi2_64+	Alvi2_905-	FJ707597
	AmaAlvi2b	Alvi2	804	Alvinocaris markensis	Specific primers	Alvi2_64+	Alvi2_905-	FJ707598
	AmaAlvi2c	Alvi2	844	Alvinocaris markensis	Specific primers	Alvi2_64+	Alvi2_905-	FJ707599
	AmuAlvi2a	Alvi2	804	Alvinocaris muricola	Specific primers	Alvi2_64+	Alvi2_905-	FJ707594
	AmuAlvi2b	Alvi2	866	Alvinocaris muricola	Specific primers	Alvi2_64+	Alvi2_905-	FJ707595
	AmuAlvi2c	Alvi2	866	Alvinocaris muricola	Specific primers	Alvi2_64+	Alvi2_905-	FJ707596
	AstAlvi2a	Alvi2	863	Alvinocaris stactophila	Specific primers	Alvi2_64+	Alvi2_905-	FJ707600
	AstAlvi2b	Alvi2	844	Alvinocaris stactophila	Specific primers	Alvi2_64+	Alvi2_905-	FJ707601
	MfoAlvi3a	Alvi3	590	Mirocaris fortunata	Degenerate primers	GD1	GD2	FJ707541
	MfoAlvi3b	Alvi3	697	Mirocaris fortunata	PCR walking	Alvi3_336+	DD2	FJ707564
	MfoAlvi3c	Alvi3	679	Mirocaris fortunata	PCR walking	Alvi3_336+	DD2	FJ707565
	MfoAlvi3d	Alvi3	690	Mirocaris fortunata	PCR walking	Alvi3_336+	DD2	FJ707566
	MfoAlvi3e	Alvi3	807	Mirocaris fortunata	Specific primers	Alvi2_64+	Alvi2_905-	FJ707602	non triggered element
	MfoAlvi3f	Alvi3	812	Mirocaris fortunata	Specific primers	Alvi2_64+	Alvi2_905-	FJ707603	non triggered element
	MfoAlvi3g	Alvi3	521	Mirocaris fortunata	Specific primers	Retro1+	Alvi4_688-	FJ707604	non triggered element
	AstAlvi4a	Alvi4	648	Alvinocaris stactophila	Specific primers	Retro1+	Alvi3_793-	FJ707605	non triggered element
	AstAlvi4b	Alvi4	716	Alvinocaris stactophila	Specific primers	Retro1+	Alvi3_793-	FJ707606	non triggered element
	AstAlvi4c	Alvi4	686	Alvinocaris stactophila	Specific primers	Retro1+	Alvi3_793-	FJ707607	non triggered element
	AstAlvi4d	Alvi4	784	Alvinocaris stactophila	PCR walking	Alvi4_50+	DD2	FJ707567
	AstAlvi4e	Alvi4	821	Alvinocaris stactophila	PCR walking	Alvi4_50+	DD2	FJ707568
	AstAlvi4f	Alvi4	847	Alvinocaris stactophila	PCR walking	Alvi4_50+	DD2	FJ707569
	AmaAlvi5a	Alvi5	641	Alvinocaris markensis	Specific primers	Retro1+	Alvi3_793-	FJ707608	non triggered element
	AmaAlvi5b	Alvi5	702	Alvinocaris markensis	Specific primers	Retro1+	Alvi3_793-	FJ707609	non triggered element
	AmaAlvisoft	-	604	Alvinocaris markensis	Degenerate primers	GD1soft	rcDD4soft	FJ707542
	Ymur1a	Ymur1	545	Munidopsis recta	Specific primers	Retro1+	Retro1+	FJ707610	Retro1+/Retro1+ PCR fragment
	Ymur2a	Ymur2	623	Munidopsis recta	Degenerate primers	GD1	rcDD4	FJ707543
	Ymur2b	Ymur2	617	Munidopsis recta	Degenerate primers	GD1	rcDD4	FJ707544
	Ymur2c	Ymur2	602	Munidopsis recta	Degenerate primers	GD1	rcDD4	FJ707545
	Ymur3a	Ymur3	616	Munidopsis recta	Degenerate primers	GD1soft	rcDD4soft	FJ707546
	Ymur3b	Ymur3	1105	Munidopsis recta	Degenerate primers	GD1soft	rcDD4soft	FJ707547
	Ycran1a	Ycran1	617	Crangon crangon	Degenerate primers	GD1soft	rcDD4soft	FJ707548
	Ycran1b	Ycran1	616	Crangon crangon	Degenerate primers	GD1soft	rcDD4soft	FJ707549
	Yannu1a	Yannu1	617	Eumunida annulosa	Degenerate primers	GD1soft	rcDD4soft	FJ707550
	Yannu1b	Yannu1	616	Eumunida annulosa	Degenerate primers	GD1soft	rcDD4soft	FJ707551
	Yago1a	Yannu1	616	Agononida laurentae	Degenerate primers	GD1soft	rcDD4soft	FJ707552
	Ynno1a	Ynno1	613	Nephrops norvegicus	Degenerate primers	GD1soft	rcDD4soft	FJ707553
	Ynno1b	Ynno1	613	Nephrops norvegicus	Degenerate primers	GD1soft	rcDD4soft	FJ707554
	Yhoga1a	Ynno1	582	Homarus gammarus	Degenerate primers	GD1soft	rcDD4soft	FJ707555
	Ypase1a	Ypase1	609	Paleamon serratus	Degenerate primers	GD1soft	rcDD4soft	FJ707556
	Ymaja1a	Ymaja1	580	Maja squinado	Degenerate primers	GD1soft	rcDD4soft	FJ707558
	Ymaja1b	Ymaja1	600	Maja squinado	Degenerate primers	GD1soft	rcDD4soft	FJ707557
	Ypili1a	Ypili1	591	Xantho pilipes	Degenerate primers	GD1soft	rcDD4soft	FJ707559
	Ypili2a	Ypili2	616	Xantho pilipes	Degenerate primers	GD1soft	rcDD4soft	FJ707560
	* see material and methods for details
	$ sequence available upon request
