# Supplementary material for: DIRS1-like retrotransposons are widely distributed among Decapoda and are particularly present in hydrothermal vent organisms
Source: BMC Evol Biol. 2009 Apr 28;9:86. doi: 10.1186/1471-2148-9-86 (PMC2685390; doi:10.1186/1471-2148-9-86)
Supplement: Additional file 5 — Retro1+ primer and degenerate primer design. Correspondence between non specific primers used in this study and DIRS-like elements previously described. Mismatches are indicated in red letter. [file 1471-2148-9-86-S5.xls]

## Sheet: Feuil1
		GD1	M	G	N	M	T	G	C	C	N	T	T	Y	G	G	N	Y	T						GD1soft	K	Y	Y	T	B	C	C	R	T	T	Y	G	G	S	Y	T
	Tetraodon nigroviridis	TnDIRS1	A	G	A	A	T	C	C	C	G	T	T	C	G	G	G	C	T					Tetraodon nigroviridis	TnDIRS1	G	A	A	T	C	C	C	G	T	T	C	G	G	G	C	T
	Danio rerio	DrDIRS1	G	T	T	C	T	T	C	C	G	T	T	C	G	G	C	C	T					Danio rerio	DrDIRS1	T	T	C	T	T	C	C	G	T	T	C	G	G	C	C	T
	Danio rerio	DrDIRS2	G	T	T	T	T	T	C	C	G	T	T	C	G	G	C	T	T					Danio rerio	DrDIRS2	T	T	T	T	T	C	C	G	T	T	C	G	G	C	T	T
	Danio rerio	DrDIRS3	G	T	T	C	T	T	C	C	A	T	T	C	G	G	C	C	T					Danio rerio	DrDIRS3	T	T	C	T	T	C	C	A	T	T	C	G	G	C	C	T
	Strongylocentrotus purpuratus	SpDIRS1	C	C	T	T	A	C	C	C	A	A	T	G	G	G	C	T	C					Strongylocentrotus purpuratus	SpDIRS1	C	T	T	A	C	C	C	A	A	T	G	G	G	C	T	C
	Rhizopus oryzae	RoDIRS1	T	C	C	C	T	C	G	C	A	T	T	T	G	G	A	C	T					Rhizopus oryzae	RoDIRS1	C	C	C	T	C	G	C	A	T	T	T	G	G	A	C	T
	Tribolium castaneum	TcDIRS1	T	G	T	A	T	G	C	C	G	T	T	C	G	G	C	C	T					Tribolium castaneum	TcDIRS1	G	T	A	T	G	C	C	G	T	T	C	G	G	C	C	T
	Dictyostelium discoideum	DIRS1	A	C	A	A	T	G	C	C	G	T	T	C	G	G	G	T	T					Dictyostelium discoideum	DIRS1	C	A	A	T	G	C	C	G	T	T	C	G	G	G	T	T
	Nematostella vectensis	NvDIRS1	T	G	C	C	T	C	C	C	T	T	T	C	G	G	G	T	A					Nematostella vectensis	NvDIRS1	G	C	C	T	C	C	C	T	T	T	C	G	G	G	T	A
	Oikopleura dioica	OdDIRS1	G	C	C	G	C	C	G	C	C	T	T	T	G	G	T	A	T					Oikopleura dioica	OdDIRS1	C	C	G	C	C	G	C	C	T	T	T	G	G	T	A	T
	Nasonia vitripennis	NviDIRS1	T	G	C	T	T	A	C	C	T	T	T	C	G	G	C	C	T					Nasonia vitripennis	NviDIRS1	G	C	T	T	A	C	C	T	T	T	C	G	G	C	C	T
		retro1+	G	T	G	T	A	T	C	T	G	G	A	C	G	A	C	T	G	G
	Tetraodon nigroviridis	TnDIRS1	T	C	G	T	A	C	A	T	A	G	A	C	G	A	C	T	A	C
	Danio rerio	DrDIRS1	A	A	T	T	A	C	C	T	C	G	A	C	G	A	T	T	G	G
	Strongylocentrotus purpuratus	SpDIRS1	G	G	A	T	A	T	T	T	G	G	A	C	G	A	C	A	C	C
	Rhizopus oryzae	RoDIRS1	T	A	C	T	A	T	C	T	C	G	A	C	A	A	C	A	T	C
	Tribolium castaneum	TcDIRS1	T	T	A	T	A	C	C	T	C	G	A	C	G	A	T	T	T	C
	Dictyostelium discoideum	DIRS1	G	C	A	T	A	C	T	T	G	G	A	C	G	A	T	C	T	A
	Nematostella vectensis	NvDIRS1	T	A	T	T	A	T	A	T	T	G	A	T	G	A	C	A	C	T
	Oikopleura dioica	OdDIRS1	C	T	C	T	A	T	C	T	G	G	A	T	G	A	C	C	G	G
	Nasonia vitripennis	NviDIRS1	T	T	A	T	A	C	C	T	C	G	A	T	G	A	T	T	T	T
		DD1	Y	T	N	G	G	N	T	T	Y	M	T	N	M	T	N	A	R	Y
	Tetraodon nigroviridis	TnDIRS1	C	T	G	G	G	T	T	T	C	A	C	T	G	T	A	A	A	C
	Danio rerio	DrDIRS1	T	T	G	G	G	G	T	T	G	C	G	G	C	T	A	A	A	C
	Strongylocentrotus purpuratus	SpDIRS1	C	T	T	G	G	C	T	T	C	A	T	T	C	T	T	A	A	C
	Rhizopus oryzae	RoDIRS1	T	T	G	G	G	A	T	T	C	A	T	A	A	T	C	A	A	C
	Tribolium castaneum	TcDIRS1	C	T	G	G	G	T	T	T	T	C	T	T	A	T	T	A	A	C
	Dictyostelium discoideum	DIRS1	C	T	A	G	G	T	T	T	C	A	A	G	T	T	A	A	A	T
	Nematostella vectensis	NvDIRS1	C	T	T	G	G	C	T	T	T	A	C	C	G	T	G	A	A	C
	Oikopleura dioica	OdDIRS1	C	T	G	G	G	A	A	C	A	T	T	C	A	T	T	C	A	C
	Nasonia vitripennis	NviDIRS1	T	T	G	G	G	A	T	T	C	A	T	T	A	T	T	A	A	T
		DD4	G	C	N	T	C	N	R	W	N	W	C	N	G	G	N	T	G	G	G	G			rcDD4soft	C	C	C	A	G	C	C	Y	K	W	S	Y	K	H	G	A	R	G	C
	Tetraodon nigroviridis	TnDIRS1	G	C	C	T	C	T	C	T	G	T	G	G	G	G	A	T	G	G	G	G		Tetraodon nigroviridis	TnDIRS1	C	C	C	A	T	C	C	C	C	A	C	A	G	A	G	A	G	G	C
	Danio rerio	DrDIRS1	G	C	C	T	C	A	C	G	C	A	A	G	G	G	C	T	G	G	G	G		Danio rerio	DrDIRS1	C	C	C	A	G	C	C	C	T	T	G	C	G	T	G	A	G	G	C
	Danio rerio	DrDIRS2	G	C	C	T	C	A	C	G	C	A	A	G	G	G	C	T	G	G	G	G		Danio rerio	DrDIRS2	C	C	C	A	G	C	C	C	T	T	G	C	G	T	G	A	G	G	C
	Danio rerio	DrDIRS3	G	C	T	T	C	T	C	T	A	A	C	G	G	G	C	T	G	G	G	G		Danio rerio	DrDIRS3	C	C	C	A	G	C	C	C	G	T	T	A	G	T	G	A	G	G	C
	Strongylocentrotus purpuratus	SpDIRS1	G	C	C	A	G	T	G	G	C	C	T	T	G	G	A	T	G	G	G	G		Strongylocentrotus purpuratus	SpDIRS1	C	C	C	A	T	C	C	A	A	G	G	C	C	A	C	T	G	G	C
	Rhizopus oryzae	RoDIRS1	A	G	C	T	C	C	G	A	C	T	C	A	G	G	C	T	G	G	G	G		Rhizopus oryzae	RoDIRS1	C	C	C	A	G	C	C	T	G	A	G	T	C	G	G	A	G	C	T
	Tribolium castaneum	TcDIRS1	G	C	C	T	C	G	C	T	C	T	C	A	G	G	C	T	G	G	G	G		Tribolium castaneum	TcDIRS1	C	C	C	A	G	C	C	T	G	A	G	A	G	C	G	A	G	G	C
	Dictyostelium discoideum	DIRS1	G	C	C	T	C	G	G	A	A	T	C	A	G	G	T	G	C	A	G	G		Dictyostelium discoideum	DIRS1	C	T	G	C	A	C	C	T	G	A	T	T	C	C	G	A	G	G	C
	Nematostella vectensis	NvDIRS1	G	C	C	A	G	C	A	T	G	T	T	G	G	G	T	T	G	G	G	G		Nematostella vectensis	NvDIRS1	C	C	C	A	A	C	C	C	A	A	C	A	T	G	C	T	G	G	C
	Oikopleura dioica	OdDIRS1	G	C	G	C	C	G	G	A	G	G	C	A	T	G	T	T	C	A	T	C		Oikopleura dioica	OdDIRS1	A	T	G	A	A	C	A	T	G	C	C	T	C	C	G	G	C	G	C
	Nasonia vitripennis	NviDIRS1	G	C	A	T	C	G	C	G	C	T	C	T	G	G	C	T	G	G	G	G		Nasonia vitripennis	NviDIRS1	C	C	C	A	G	C	C	A	G	A	G	C	G	C	G	A	T	G	C
		GD2	W	S	N	G	C	R	T	C	N	G	T	N	G	S	N	A
	Tetraodon nigroviridis	TnDIRS1	G	A	G	G	C	G	T	C	C	G	T	C	G	T	C	A
	Danio rerio	DrDIRS1	G	A	G	G	C	A	T	C	T	G	A	T	G	T	C	A
	Strongylocentrotus purpuratus	SpDIRS1	C	T	G	G	C	A	T	C	T	G	T	G	T	G	C	A
	Rhizopus oryzae	RoDIRS1	G	A	G	C	T	G	T	C	C	G	T	A	T	A	A	A
	Tribolium castaneum	TcDIRS1	G	A	G	G	C	G	T	C	A	C	T	A	A	A	A	A
	Dictyostelium discoideum	DIRS1	G	A	G	G	C	A	T	C	G	G	T	T	G	T	A	A
	Nematostella vectensis	NvDIRS1	G	A	A	G	C	A	T	C	A	G	T	A	G	C	C	A
	Oikopleura dioica	OdDIRS1	C	A	T	G	C	C	T	C	C	G	G	C	G	C	C	A
	Nasonia vitripennis	NviDIRS1	G	A	T	G	C	A	T	C	A	G	A	A	A	A	A	T
		DD2	K	S	N	S	W	N	G	C	R	A	A	N	A	R	R	T	C
	Tetraodon nigroviridis	TnDIRS1	T	G	C	G	A	G	G	C	G	A	A	G	A	G	A	T	C
	Danio rerio	DrDIRS1	T	G	A	C	A	G	G	C	G	A	A	T	A	G	A	T	C
	Strongylocentrotus purpuratus	SpDIRS1	C	T	C	G	A	G	G	C	G	A	A	C	A	G	G	T	C
	Rhizopus oryzae	RoDIRS1	G	T	C	G	c	A	G	C	A	A	A	G	G	C	G	T	C
	Tribolium castaneum	TcDIRS1	C	G	A	G	A	C	G	C	G	A	A	T	A	A	A	T	C
	Dictyostelium discoideum	DIRS1	T	G	A	G	A	T	G	C	C	A	A	C	A	G	A	T	C
	Nematostella vectensis	NvDIRS1	C	T	T	G	A	T	G	C	A	A	A	T	A	G	A	T	C
	Oikopleura dioica	OdDIRS1	T	C	G	G	A	C	G	G	A	A	A	C	G	C	A	T	C
	Nasonia vitripennis	NviDIRS1	C	G	A	C	T	C	G	C	A	A	A	T	A	G	A	T	C
