# Supplementary material for: DIRS1-like retrotransposons are widely distributed among Decapoda and are particularly present in hydrothermal vent organisms
Source: BMC Evol Biol. 2009 Apr 28;9:86. doi: 10.1186/1471-2148-9-86 (PMC2685390; doi:10.1186/1471-2148-9-86)
Supplement: Additional file 6 — Amino acids sequences alignment of DIRS1-like retrotransposons. Analysis including consensus sequences of the Alvi1-5 and Ymur3 families and well-described DIRS1-like retrotransposons from the YLDD motif of the RT domain to the ADALSR motif of the RH domain. Alignment performed using ClustalX program and corrected by Gblocks software. Amino acids signatures of all DIRS1-like retrotransposons are indicated in yellow. Amino acids signatures of DIRS1-like retrotransposons identified in hydrothermal decapods are indicated in blue. [file 1471-2148-9-86-S6.xls]

## Sheet: Sequence Data
Alvi1	Y	L	D	D	W	I	I	W	A	P	S	Y	K	Q	C	L	Q	S	G	D	S	L	Q	G	D	S	E	R	F	I	I	N	E	K	S	V	F	P	T	Q	I	Q	W	L	G	L	I	W	N
Alvi2	.	.	.	.	.	L	.	.	.	.	.	A	S	.	Y	T	A	G	.	C	P	.	S	-	H	T	K	G	.	L	.	.	A	.	.	H	L	.	S	.	F	T	.	I	.	.	Q	.	E
Alvi3	.	.	.	.	.	L	V	.	.	.	.	A	T	A	.	S	G	V	D	H	.	P	G	N	P	G	Q	.	.	L	V	.	.	.	.	S	L	.	S	.	Y	K	.	.	.	.	E	.	S
Alvi4	.	.	.	.	.	L	L	.	.	S	.	K	E	E	.	S	R	R	.	S	.	E	Y	H	P	E	.	.	.	L	V	.	A	.	.	S	L	.	S	.	F	T	.	I	.	I	E	.	E
Alvi5	.	.	.	.	.	L	.	.	.	.	L	K	E	E	.	D	W	E	N	H	P	R	S	N	P	Q	.	.	.	L	V	.	.	.	.	S	L	.	S	K	F	T	.	I	.	.	E	.	E
Ymur3	.	.	.	.	.	L	.	N	S	.	.	E	S	.	A	H	.	K	T	T	L	I	A	T	R	N	L	G	.	A	.	.	.	.	.	L	I	.	S	.	L	A	.	.	.	M	E	.	H
DpDIRS1	.	.	.	.	I	L	V	L	N	E	.	K	E	G	L	V	A	V	N	T	V	.	E	L	L	Q	S	G	.	L	.	.	.	.	.	I	I	.	.	.	.	E	Y	.	.	.	.	V	D
ApDIRS1	.	.	.	.	I	L	.	L	S	H	.	R	Q	E	S	I	E	T	N	Y	V	F	H	L	L	.	D	G	.	V	.	.	.	.	.	F	M	.	.	N	A	L	F	.	.	F	Q	I	D
DpDIRS2	.	.	.	.	I	L	.	L	N	R	.	R	E	G	A	A	K	F	K	Q	V	V	D	L	L	L	Q	G	.	L	.	.	.	.	T	.	A	.	A	.	L	E	Y	.	.	.	M	L	D
DrDIRS1	.	.	.	.	.	L	.	L	.	H	.	R	E	.	L	I	M	R	D	E	V	.	R	H	L	R	L	G	L	Q	V	.	.	.	.	K	L	.	V	.	.	S	F	.	.	M	K	L	D
DrDIRS2	.	.	.	.	.	L	.	L	.	R	W	R	V	L	A	V	.	R	.	V	V	.	A	H	I	E	K	G	L	R	L	.	K	.	.	.	L	.	A	.	T	T	F	.	.	V	L	.	D
DIRS1	.	.	.	.	L	L	.	V	G	S	T	K	E	E	.	.	S	L	K	K	T	M	D	L	L	V	K	G	.	K	L	.	.	.	.	.	L	.	.	.	.	T	F	.	.	.	Q	I	D
GaDIRS1	C	.	.	.	.	L	L	K	G	R	.	R	S	L	V	Q	.	M	S	F	L	.	N	T	C	A	A	G	L	L	V	.	K	N	P	R	L	L	V	.	.	S	F	I	.	A	L	L	D
NvDIRS1	.	I	.	.	T	L	V	I	G	K	.	S	E	E	.	A	.	A	R	.	V	C	.	T	L	.	N	G	.	T	V	.	A	.	.	Q	L	.	M	.	.	N	F	.	.	F	A	V	D
RoDIRS1	.	.	.	N	I	C	L	L	S	R	.	K	E	D	L	.	K	T	Q	T	V	I	R	H	L	K	S	G	.	.	.	.	G	.	.	I	L	.	S	.	Q	E	F	.	.	F	Q	F	.
SpDIRS1	.	.	.	.	T	.	.	I	G	E	T	K	E	K	L	K	E	V	S	A	T	T	K	I	L	.	.	G	.	L	.	H	K	.	.	.	L	.	.	R	L	A	F	.	.	F	.	L	.
SpDIRS2	.	.	.	.	.	L	L	L	G	L	.	Q	Q	S	L	N	R	V	Q	T	T	I	D	L	V	T	S	G	.	.	.	.	.	.	.	K	L	.	.	R	P	D	F	.	.	A	S	I	D
SpDIRS3	.	.	.	.	T	.	L	I	.	E	N	E	E	K	L	K	A	V	K	A	T	T	D	I	L	A	Q	G	.	.	.	H	.	.	.	.	L	.	.	K	.	T	F	.	.	F	V	L	.
SpDIRS4	.	.	.	.	T	.	.	I	G	K	T	K	S	R	T	.	E	V	T	A	T	T	M	L	L	.	R	G	.	.	.	H	I	.	.	.	L	.	.	.	.	E	F	.	.	F	R	L	.
TnDIRS1	.	I	.	.	Y	L	V	C	S	H	.	R	E	.	V	I	T	.	V	T	V	.	R	H	L	R	N	G	.	T	V	.	T	.	.	R	L	.	S	.	T	D	Y	.	.	.	T	L	.
TcDIRS1	.	.	.	.	F	L	L	M	D	N	.	.	L	.	S	.	H	I	S	M	T	C	K	M	L	E	G	G	.	L	.	.	.	.	.	Q	L	.	N	.	V	R	Y	.	.	F	.	Y	D
DrDIRS3	.	I	.	.	.	L	.	L	.	Q	T	Q	D	M	A	V	R	R	D	V	V	.	T	H	I	R	R	G	.	R	L	.	A	R	.	.	L	.	A	R	T	I	S	.	.	V	L	.	D
Alvi1	L	R	Q	R	L	R	D	I	P	V	P	L	S	P	E	L	R	A	K	L	L	F	W	L	K	P	Q	V	L	K	S	P	W	R	T	P	P	P	T	V	E	L	F	T	D	A	S	N	T
Alvi2	.	.	V	K	.	.	.	R	K	F	L	Q	P	.	H	.	.	K	F	.	K	K	.	F	L	V	F	P	.	.	K	S	.	.	K	.	.	.	S	L	D	V	H	.	.	.	.	M	S
Alvi3	.	N	A	C	.	.	.	K	K	I	Q	H	P	.	R	.	.	K	F	.	K	K	.	F	L	D	L	P	.	R	K	R	.	.	P	.	.	A	S	L	D	I	H	.	.	.	.	K	S
Alvi4	G	.	K	G	.	.	.	L	K	R	.	Q	P	.	R	.	K	N	F	.	R	K	.	F	L	E	F	P	.	.	E	S	.	.	K	.	.	S	S	L	D	I	H	.	.	.	.	L	K
Alvi5	.	N	A	.	.	.	.	R	E	F	.	Q	P	.	C	.	.	K	F	.	R	K	.	F	L	V	F	P	.	.	L	L	.	.	K	.	.	.	E	L	D	V	H	.	.	.	.	V	K
Ymur3	H	.	E	L	P	.	.	K	L	R	.	I	P	.	H	V	H	N	L	.	S	.	.	.	.	R	N	L	.	I	.	.	.	T	P	V	S	.	S	L	F	V	N	.	.	.	.	.	L
DpDIRS1	S	V	D	F	N	L	E	A	K	.	R	.	.	.	S	A	A	L	D	.	G	W	.	V	A	N	I	E	K	A	N	M	F	F	P	R	E	.	D	L	.	I	.	S	.	.	.	L	.
ApDIRS1	K	S	N	S	N	Y	N	S	S	I	S	.	D	A	S	I	.	.	E	I	E	W	.	.	R	H	.	P	E	N	F	.	I	H	E	.	.	V	S	I	T	.	S	.	.	.	.	S	.
DpDIRS2	S	A	G	Y	D	L	K	T	K	C	V	.	.	A	A	A	.	L	D	.	Q	W	.	I	S	S	L	K	V	D	R	L	F	F	P	D	V	T	D	L	.	I	Y	.	.	.	.	L	S
DrDIRS1	D	A	W	H	A	G	T	H	R	.	S	V	T	A	L	C	.	R	A	.	S	P	.	N	D	.	S	F	.	Q	A	.	L	G	Q	A	S	S	H	.	V	V	S	.	.	.	.	.	.
DrDIRS2	T	P	R	G	N	P	F	R	T	I	K	A	.	R	R	C	L	R	A	.	S	I	-	K	.	.	W	F	.	S	Q	T	L	V	V	I	S	Q	R	L	A	.	T	S	.	.	.	R	K
DIRS1	Q	A	N	G	D	W	.	Q	S	F	.	I	P	Q	D	V	K	S	E	I	S	H	.	.	I	V	L	N	Q	W	N	E	I	S	L	F	.	Y	D	Y	V	.	T	.	.	.	.	E	S
GaDIRS1	S	A	R	D	G	L	G	K	V	.	T	V	P	.	R	V	V	.	D	.	Q	W	.	S	L	.	S	N	M	L	Q	.	F	.	E	.	.	.	S	L	D	.	V	S	.	.	.	D	L
NvDIRS1	H	N	G	C	N	Y	.	D	K	T	I	.	.	E	T	A	.	S	D	.	.	W	I	I	H	N	I	Q	R	Y	N	S	I	V	.	S	N	V	D	F	T	T	E	S	.	.	.	M	L
RoDIRS1	K	N	N	.	N	W	E	K	.	C	Q	I	.	Q	Q	S	Q	Q	E	F	Q	W	.	R	.	S	I	T	M	.	N	.	I	Q	S	M	E	.	Q	I	T	I	Y	.	.	S	.	D	S
SpDIRS1	A	N	R	G	H	F	.	R	K	M	K	.	.	L	.	A	K	E	E	.	K	W	.	M	N	N	V	S	M	A	.	.	I	V	R	K	K	.	D	L	.	.	H	.	.	.	.	G	L
SpDIRS2	K	T	S	Q	A	N	K	T	M	.	.	N	N	S	R	T	.	.	A	I	Q	W	.	.	H	L	P	N	.	T	A	.	F	Q	F	.	.	.	.	L	T	I	L	.	.	.	.	K	Q
SpDIRS3	A	N	R	G	H	F	.	R	K	M	T	.	.	N	.	A	K	G	E	.	Q	W	.	V	E	H	V	T	S	S	F	.	I	.	R	.	K	.	D	L	.	.	R	.	.	.	.	G	A
SpDIRS4	A	N	K	G	H	F	.	R	.	M	V	.	.	.	K	S	K	D	E	I	N	W	.	V	S	N	V	T	S	V	K	.	M	H	H	G	K	F	M	M	.	.	R	.	.	.	.	G	K
TnDIRS1	S	S	R	K	H	L	S	R	R	.	R	V	T	A	R	C	M	.	A	.	R	P	.	R	D	.	A	A	.	T	A	.	L	G	A	V	S	S	R	.	T	.	T	.	.	.	.	L	W
TcDIRS1	.	T	H	G	N	Y	S	Q	I	M	F	I	P	Q	Y	V	.	E	D	.	N	W	.	E	V	H	I	S	S	R	K	S	L	L	P	.	K	F	V	L	.	I	.	S	.	.	.	L	S
DrDIRS3	S	L	K	G	N	P	F	H	M	I	K	V	.	R	R	C	L	R	A	.	S	M	.	K	M	.	W	F	.	S	Q	V	L	G	A	V	C	H	R	.	M	.	M	.	.	.	.	L	.
Alvi1	T	S	I	R	L	H	S	D	N	S	S	V	V	N	C	L	W	S	W	T	L	S	I	A	Q	L	L	D	S	K	W	T	L	V	A	V	H	I	K	G	E	L	N	V	L	A	D	S	L
Alvi2	A	H	.	.	V	.	C	.	.	.	T	S	.	H	.	I	N	G	.	I	.	.	L	N	L	.	.	R	R	R	.	L	.	S	.	F	.	.	A	.	V	R	.	.	I	.	.	A	.
Alvi3	S	H	.	.	V	.	C	.	.	.	T	T	.	H	.	I	N	G	.	.	.	.	L	G	L	.	.	R	K	R	L	Y	.	S	.	F	.	V	A	.	V	T	.	.	I	.	.	A	.
Alvi4	S	H	V	.	V	.	C	.	.	T	T	T	.	H	.	I	N	.	.	I	.	.	L	N	L	.	.	R	K	.	L	D	.	S	.	F	.	.	A	.	V	K	.	.	I	.	.	A	.
Alvi5	.	H	.	.	V	.	C	.	D	D	I	T	.	H	.	I	-	-	-	-	-	-	-	-	-	-	-	-	-	-	-	-	-	-	-	-	-	-	-	-	-	-	-	-	-	-	-	-	-
Ymur3	.	A	.	C	F	R	I	.	.	T	A	A	.	F	.	-	-	-	-	L	A	K	Q	G	I	.	E	R	R	N	L	.	I	S	.	.	.	V	A	.	M	.	.	.	W	.	.	A	.
DpDIRS1	I	A	.	.	I	F	L	.	.	.	T	A	.	S	Y	V	L	T	N	.	A	K	A	I	S	A	E	E	K	S	I	S	V	E	.	.	.	L	A	.	.	.	.	.	I	.	.	R	E
ApDIRS1	K	H	.	H	I	Q	T	.	.	.	T	S	.	A	Y	I	L	N	E	I	A	F	R	I	W	F	I	E	K	R	I	W	I	S	.	S	.	V	A	.	V	A	.	K	E	.	.	V	.
DpDIRS2	I	.	.	.	I	Y	L	.	.	V	T	A	.	A	Y	V	L	T	L	V	S	A	E	L	T	S	E	A	R	D	I	S	I	E	.	.	.	V	A	.	R	.	.	.	I	.	.	E	E
DrDIRS1	Q	H	V	L	V	R	T	.	S	T	A	A	A	A	Y	I	M	.	Q	L	A	R	R	L	L	.	H	P	R	L	K	S	.	R	.	I	.	V	P	.	T	.	.	R	A	.	.	A	.
DrDIRS2	H	H	V	L	V	K	A	V	.	T	.	.	.	S	Y	S	L	C	R	L	A	K	Q	I	L	P	Q	G	R	L	L	S	.	K	.	A	Y	.	P	.	Q	M	.	.	G	.	.	L	.
DIRS1	C	K	L	K	I	Q	T	.	.	T	T	T	L	S	Y	I	L	.	V	L	F	E	Q	L	W	K	.	K	K	.	V	N	.	I	G	E	.	.	P	.	F	F	.	.	K	.	.	H	.
GaDIRS1	K	V	V	.	V	L	T	.	.	T	T	A	K	Y	Y	V	L	R	Q	E	A	Q	F	L	W	E	I	A	H	N	V	L	.	W	.	F	Y	L	P	.	K	S	.	T	.	.	.	C	.
NvDIRS1	K	H	.	Q	.	K	L	.	.	T	T	A	.	S	Y	V	L	D	N	L	A	R	E	I	W	.	I	.	R	H	I	W	I	S	.	.	.	L	P	.	Q	S	.	T	I	.	.	Y	K
RoDIRS1	C	T	.	K	V	F	T	.	.	T	T	A	L	K	Y	T	L	Q	E	L	A	V	M	I	.	D	N	K	Y	N	L	K	V	I	Y	Q	.	.	P	.	I	K	.	T	N	.	.	R	.
SpDIRS1	V	H	V	M	V	R	I	.	.	T	T	A	.	A	Y	.	C	D	K	M	T	R	E	I	W	Q	I	S	R	N	I	W	V	S	.	A	.	V	P	.	R	.	.	T	I	.	.	E	R
SpDIRS2	K	.	.	L	I	K	.	.	.	K	T	.	.	A	F	I	L	C	F	L	T	L	E	I	L	Q	I	N	Q	A	I	F	I	R	.	S	Y	.	P	.	K	D	.	Y	I	.	.	F	I
SpDIRS3	V	H	V	L	.	R	V	.	.	V	T	A	.	S	Y	I	C	N	E	A	A	K	H	I	W	E	M	S	R	N	I	W	.	S	.	A	.	L	P	.	K	.	.	T	E	.	.	H	M
SpDIRS4	.	H	V	L	I	R	L	.	.	M	T	A	T	A	Y	.	C	N	E	I	A	.	Q	I	W	E	K	.	R	N	I	W	.	T	.	A	.	L	P	.	T	.	.	.	E	.	.	R	M
TnDIRS1	R	H	V	L	V	K	T	.	.	.	.	.	.	A	Y	I	L	H	E	L	A	R	R	L	V	.	S	S	R	L	L	S	.	R	.	T	.	V	A	.	V	.	.	R	G	.	.	L	.
TcDIRS1	C	C	V	L	.	R	I	.	.	T	T	A	.	A	Y	I	L	H	A	L	A	K	E	I	W	Q	E	E	R	.	L	W	I	F	.	S	Y	.	.	S	S	H	.	T	E	.	.	W	E
DrDIRS3	H	H	V	L	V	C	T	N	.	T	L	.	.	A	Y	I	L	C	K	L	A	H	R	I	L	.	Q	N	K	I	L	S	I	R	.	M	Y	V	P	.	H	.	.	M	G	.	.	L	.
[truncated: 42 more columns]
